# Supplementary material for: Host-Adapted Apilactobacillus kunkeei and Yeast Co-Fermentation Improves Fermented Bee Pollen Quality and Physiological Performance in Heterotrigona itama
Source: Microorganisms. 2026 Jun 28;14(7):1415. doi: 10.3390/microorganisms14071415 (PMC13413786; doi:10.3390/microorganisms14071415)
Supplement: Supplementary file 1 [file microorganisms-14-01415-s001.zip]

Archive with 1 entries (1 files):
- microorganisms-4318575-supplementary.pdf
